# Supplementary material for: The need for antibiotic stewardship and treatment standardization in the care of cirrhotic patients with spontaneous bacterial peritonitis – a retrospective cohort study examining the effect of ceftriaxone dosing
Source: F1000Res. 2014 Jul 14;3:57. Originally published 2014 Feb 14. [Version 2] doi: 10.12688/f1000research.3-57.v2 (PMC4133760; doi:10.12688/f1000research.3-57.v2)
Supplement: Spontaneous bacterial peritonitis outcome and ceftriaxone dosage data — Anonymized outcome data from medical records of patients treated with ceftriaxone for spontaneous bacterial peritonitis at the Beth Israel Deaconess Medical Center, Boston, USA, between January 2003 and December 2011. Exclusion criteria from dataset were: <250 neutrophils in ascites, prior liver transplant, evidence of intra-abdominal source of infection (abscess, perforation, recent (within 2 weeks) intra-abdominal surgery), peritoneal dialysis and documentation of a secondary infection (urinary tract infection, pneumonia, blood stream infection, cellulitis, meningitis) for which ceftriaxone was started prior to peritoneal fluid collection. [file f1000research-3-4910-s0000.tgz]

Archive with 2 entries (2 files):
- SBP_database.csv
- Variable_key.csv
