# Supplementary material for: The need for antibiotic stewardship and treatment standardization in the care of cirrhotic patients with spontaneous bacterial peritonitis – a retrospective cohort study examining the effect of ceftriaxone dosing
Source: F1000Res. 2014 Jul 14;3:57. Originally published 2014 Feb 14. [Version 2] doi: 10.12688/f1000research.3-57.v2 (PMC4133760; doi:10.12688/f1000research.3-57.v2)
Supplement: Spontaneous bacterial peritonitis outcome and ceftriaxone dosage data — Anonymized outcome data from medical records of patients treated with ceftriaxone for spontaneous bacterial peritonitis at the Beth Israel Deaconess Medical Center, Boston, USA, between January 2003 and December 2011. Exclusion criteria from dataset were: <250 neutrophils in ascites, prior liver transplant, evidence of intra-abdominal source of infection (abscess, perforation, recent (within 2 weeks) intra-abdominal surgery), peritoneal dialysis and documentation of a secondary infection (urinary tract infection, pneumonia, blood stream infection, cellulitis, meningitis) for which ceftriaxone was started prior to peritoneal fluid collection. [file f1000research-3-4910-s0000.tgz › SBP_database.csv]

ID	ascites_WBC	PMN%	PMN #	Culture	Ceft_sens	Ceft_dose	Ceft_days	Other_Abx_source	Other_Abx	Zosyn_inpt	Vanc_inpt	Flagyl_inpt	Linezolid_inpt	Cefepime_inpt	Cefotaxime_inpt	Unasyn_inpt	Ampicillin_inpt	Azithro_inpt	Mero_inpt	Levofloxacin_inpt	Cipro_inpt	Bactrim_inpt	Nafcillin_inpt	Ceftaz_inpt	Gent_inpt	Invanz_inpt	Dapto_inpt	Fluc_inpt	Amoxicillin_inpt	Clarithro_inpt	Caspafungin_inpt	Micafungin_inpt	Aztreonam_inpt	Clinda_inpt	Moxifloxacin_inpt	Cefazolin_inpt	inpt_Abx_days	Repeat_WBC	Repeat_PMN#	Repeat_PMN%	Etiology	INR	Creatinine	Bili	MELD	age	Gender	LOS	icu_day
1	550	56	308	no growth	n/a	1	5	0	zosyn flagyl	1	0	5	0	0	0	0	0	0	0	0	0	0	0	0	0	0	0	0	0	0	0	0	0	0	0	0	5	0	0	0	1	1	1	0.2	6.00	55	F	5	0
9	2500	59	1475	no growth	n/a	2	7	0	vanc flagyl cefe	0	4	4	0	1	0	0	0	0	0	1	0	0	0	0	0	0	0	0	0	0	0	0	0	0	0	0	9	2950	531	18	3	1.1	0.6	1.3	6.00	55	F	8	0
7	550	59	325	no growth	n/a	2	5	0	N	0	0	0	0	0	0	0	0	0	0	0	0	0	0	0	0	0	0	0	0	0	0	0	0	0	0	0	5	0	0	0	5	1.1	1.5	0.3	6.00	79	M	6	2
50	4960	86	4266	no growth	n/a	2	6	0	flagyl levo	0	0	5	0	0	0	0	0	0	0	2	0	0	0	0	0	0	0	0	0	0	0	0	0	0	0	0	6	1525	61	4	4	1.3	0.8	1.5	8.74	51	M	5	0
137	700	56	392	no growth	n/a	1	6	0	unasyn zosyn gent	4	0	0	0	0	0	1	0	0	0	0	0	0	0	0	9	0	0	0	0	0	0	0	0	0	0	0	10	0	0	0	5	1.2	0.8	2.2	9.29	84	F	9	3
54	2325	53	1232	no growth	n/a	2	4	0	mero vanc	0	3	0	0	0	0	0	0	0	9	0	0	0	0	0	0	0	0	0	0	0	0	0	0	0	0	0	12	2300	1219	53	5	1.4	1	0.9	9.77	58	M	20	0
94	2725	78	2126	no growth	n/a	1	4	0	N	0	0	0	0	0	0	0	0	0	0	0	0	0	0	0	0	0	0	0	0	0	0	0	0	0	0	0	4	0	0	0	4	1.6	0.7	1.5	9.78	62	F	4	0
18	14900	93	13857	no growth	n/a	2	3	0	Mero	0	0	0	0	0	0	0	0	0	3	0	0	0	0	0	0	0	0	0	0	0	0	0	0	0	0	0	5	850	162	19	2	1.4	0.9	2.9	10.00	53	M	5	0
8	1500	62	930	no growth	n/a	2	8	1 3	vanc zosyn	10	8	0	0	0	0	0	0	0	0	0	0	0	0	0	0	0	0	0	0	0	0	0	0	0	0	0	17	1044	637	61	4	1.3	1	1.2	10.03	51	F	16	0
43	9500	93	8835	no growth	n/a	2	4	0	flagyl cipro	0	0	5	0	0	0	0	0	0	0	0	5	0	0	0	0	0	0	0	0	0	0	0	0	0	0	0	5	0	0	0	5	1.4	0.6	3.9	10.42	24	F	19	0
55	3500	57	1995	enterococcus	not tested	1	2	0	N	0	0	0	0	0	0	0	0	0	0	0	0	0	0	0	0	0	0	0	0	0	0	0	0	0	0	0	2	0	0	0	5	1.4	0.9	1.4	10.43	58	M	2	0
6	2900	88	2552	fusobacterium	not tested	2	2	0	N	0	0	0	0	0	0	0	0	0	0	0	0	0	0	0	0	0	0	0	0	0	0	0	0	0	0	0	2	0	0	0	5	1.6	0.6	2.9	10.80	54	F	21	0
22	800	38	304	no growth	n/a	1	8	0	vanc levo	0	6	0	0	0	0	0	0	0	0	3	0	0	0	0	0	0	0	0	0	0	0	0	0	0	0	0	8	790	150	19	2	1.6	0.8	1.4	10.80	40	M	7	0
68	905	87	787	no growth	n/a	2	5	0	N	0	0	0	0	0	0	0	0	0	0	0	0	0	0	0	0	0	0	0	0	0	0	0	0	0	0	0	5	0	0	0	5	1.5	0.8	1.7	10.81	52	F	7	0
28	4975	75	3731	no growth	n/a	2	4	0	vanc zosyn	10	12	0	0	0	0	0	0	0	0	0	0	0	0	0	0	0	0	0	0	0	0	0	0	0	0	0	13	0	0	0	4	1.7	0.6	2.5	10.92	54	F	14	0
37	2211	70	1548	no growth	n/a	2	4	0	vanc	0	3	0	0	0	0	0	0	0	0	0	0	0	0	0	0	0	0	0	0	0	0	0	0	0	0	0	4	0	0	0	2	1.4	0.7	3.4	11.38	50	M	3	0
14	1215	35	425	no growth	n/a	1	1	0	N	0	0	0	0	0	0	0	0	0	0	0	0	0	0	0	0	0	0	0	0	0	0	0	0	0	0	0	1	0	0	0	5	1.4	0.8	2.6	11.64	68	F	10	0
74	2550	72	1836	strep pneumo	S	2	5	1	N	0	0	0	0	0	0	0	0	0	0	0	0	0	0	0	0	0	0	0	0	0	0	0	0	0	0	0	5	0	0	0	5	1.8	0.9	1.1	12.34	65	F	7	0
66	5800	5	290	no growth	n/a	2	2	0	N	0	0	0	0	0	0	0	0	0	0	0	0	0	0	0	0	0	0	0	0	0	0	0	0	0	0	0	2	0	0	0	2	1.5	1	1.5	12.47	48	F	11	0
19	2010	50	1005	no growth	n/a	2	5	0	N	0	0	0	0	0	0	0	0	0	0	0	0	0	0	0	0	0	0	0	0	0	0	0	0	0	0	0	5	722	29	4	2	1.4	0.9	2.5	12.62	62	F	7	0
5	21278	93	19789	no growth	n/a	2	2	0	N	0	0	0	0	0	0	0	0	0	0	0	0	0	0	0	0	0	0	0	0	0	0	0	0	0	0	0	2	0	0	0	2	1.6	0.9	1.8	12.88	55	M	2	0
44	1740	24	418	no growth	n/a	1	3	0	N	0	0	0	0	0	0	0	0	0	0	0	0	0	0	0	0	0	0	0	0	0	0	0	0	0	0	0	3	0	0	0	4	1.6	1	1.6	13.44	56	M	4	0
130	2863	76	2176	no growth	n/a	1	5	0	N	0	0	0	0	0	0	0	0	0	0	0	0	0	0	0	0	0	0	0	0	0	0	0	0	0	0	0	5	0	0	0	4	1.7	1	1.4	13.61	52	F	5	0
29	4125	95	3919	no growth	n/a	1	19	0	levo flagyl	0	0	18	0	0	0	0	0	0	0	1	0	0	0	0	0	0	0	0	0	0	0	0	0	0	0	0	18	400	248	62	1	1.7	0.4	14.3	13.63	55	M	20	12
110	815	64	522	no growth	n/a	2	5	0	amox clarithro flagyl	0	0	2	0	0	0	0	0	0	0	0	0	0	0	0	0	0	0	0	3	3	0	0	0	0	0	0	6	0	0	0	4	1.6	0.8	3	13.68	60	M	5	0
136	35500	90	31950	klebsiella	S	2	8	0	N	0	0	0	0	0	0	0	0	0	0	0	0	0	0	0	0	0	0	0	0	0	0	0	0	0	0	0	8	0	0	0	2	1.6	0.7	4.4	13.85	59	M	8	3
95	800	46	368	L. monocytogenes	not tested	1	1	0	unasyn bactrim	0	0	0	0	0	0	5	0	0	0	0	0	3	0	0	0	0	0	0	0	0	0	0	0	0	0	0	6	889	382	43	1	1.5	1.1	1.7	13.86	78	M	6	0
24	1188	46	546	no growth	n/a	1	3	0	vanc	0	3	0	0	0	0	0	0	0	0	0	0	0	0	0	0	0	0	0	0	0	0	0	0	0	0	0	4	0	0	0	2	1.6	0.9	2.5	14.12	58	M	5	0
101	900	75	675	no growth	n/a	1	3	0	vanc gent cipro	0	6	0	0	0	0	0	0	0	0	0	6	0	0	0	6	0	0	0	0	0	0	0	0	0	0	0	6	0	0	0	5	1.6	0.6	7.2	14.24	71	M	6	0
102	2800	69	1932	no growth	n/a	2	3	0	N	0	0	0	0	0	0	0	0	0	0	0	0	0	0	0	0	0	0	0	0	0	0	0	0	0	0	0	3	611	86	14	2	1.6	0.7	4.9	14.26	50	M	4	0
100	2715	69	1873	no growth	n/a	2	5	0	levo vanc cipro	0	2	0	0	0	0	0	0	0	0	2	3	0	0	0	0	0	0	0	0	0	0	0	0	0	0	0	8	670	154	23	2	1.9	0.8	2.2	14.43	48	M	7	0
98	6500	47	3055	no growth	n/a	2	3	2	azithro	0	0	0	0	0	0	0	0	2	0	0	0	0	0	0	0	0	0	0	0	0	0	0	0	0	0	0	2	0	0	0	1	1.9	0.9	1.7	14.59	72	F	2	0
82	1175	57	670	no growth	n/a	2	5	0	N	0	0	0	0	0	0	0	0	0	0	0	0	0	0	0	0	0	0	0	0	0	0	0	0	0	0	0	5	0	0	0	1	1.5	1.1	2.2	14.83	81	M	8	0
115	640	84	538	no growth	n/a	2	7	0	flagyl vanc	0	3	3	0	0	0	0	0	0	0	0	0	0	0	0	0	0	0	0	0	0	0	0	0	0	0	0	7	0	0	0	4	1.4	0.9	4.6	14.93	46	F	7	0
121	560	63	353	no growth	n/a	2	5	1	N	0	0	0	0	0	0	0	0	0	0	0	0	0	0	0	0	0	0	0	0	0	0	0	0	0	0	0	5	140	4	3	1	1.2	0.8	10.3	15.12	59	F	5	0
138	825	38	314	no growth	n/a	2	15	0	vanc cefepime	0	7	0	0	7	0	0	0	0	0	0	0	0	0	0	0	0	0	0	0	0	0	0	0	0	0	0	19	0	0	0	1	1.8	0.7	4.5	15.26	52	M	18	1
13	4944	83	4104	no growth	n/a	2	5	0	N	0	0	0	0	0	0	0	0	0	0	0	0	0	0	0	0	0	0	0	0	0	0	0	0	0	0	0	5	0	0	0	3	1.4	1.2	2.5	15.38	81	M	4	0
80	827	40	331	no growth	n/a	2	3	0	cefotaxime x1	0	0	0	0	0	1	0	0	0	0	0	0	0	0	0	0	0	0	0	0	0	0	0	0	0	0	0	3	804	241	30	2	2	0.6	5.2	15.51	50	M	4	0
116	375	71	266	no growth	n/a	2	5	0	N	0	0	0	0	0	0	0	0	0	0	0	0	0	0	0	0	0	0	0	0	0	0	0	0	0	0	0	5	0	0	0	4	1.5	0.8	5.9	15.52	46	M	4	0
33	730	65	475	no growth	n/a	1	5	0	N	0	0	0	0	0	0	0	0	0	0	0	0	0	0	0	0	0	0	0	0	0	0	0	0	0	0	0	5	53	10	19	4	1.4	0.6	15.1	15.54	59	M	4	0
67	3500	84	2940	no growth	n/a	2	2	0	vanc zosyn	8	5	0	0	0	0	0	0	0	0	0	0	0	0	0	0	0	0	0	0	0	0	0	0	0	0	0	9	676	7	1	5	1.7	0.4	25.4	15.80	21	M	8	1
59	356	85	303	no growth	n/a	2	5	0	N	0	0	0	0	0	0	0	0	0	0	0	0	0	0	0	0	0	0	0	0	0	0	0	0	0	0	0	5	220	2	1	2	1.9	0.9	1.9	16.00	53	M	7	0
87	6125	14	858	no growth	n/a	2	2	0	N	0	0	0	0	0	0	0	0	0	0	0	0	0	0	0	0	0	0	0	0	0	0	0	0	0	0	0	2	1150	322	28	5	1.5	1.6	1.2	16.13	78	M	2	0
90	6850	88	6028	no growth	n/a	2	1	0	flagyl cipro	0	0	9	0	0	0	0	0	0	0	0	11	0	0	0	0	0	0	0	0	0	0	0	0	0	0	0	21	70	60	85	2	1.5	1	4	16.18	29	M	20	3
40	2850	80	2280	no growth	n/a	1	7	0	N	0	0	0	0	0	0	0	0	0	0	0	0	0	0	0	0	0	0	0	0	0	0	0	0	0	0	0	7	0	0	0	2	1.6	1.1	2.6	16.19	63	M	5	0
63	1425	73	1040	no growth	n/a	2	5	0	flagyl cipro	0	0	11	0	0	0	0	0	0	0	0	4	0	0	0	0	0	0	0	0	0	0	0	0	0	0	0	11	0	0	0	4	2.1	0.6	6	16.59	58	M	10	0
107	2100	76	1596	no growth	n/a	2	2	0	levo amp	0	0	0	0	0	0	0	2	0	0	2	0	0	0	0	0	0	0	0	0	0	0	0	0	0	0	0	5	150	119	79	1	1.5	0.9	6.1	16.77	53	M	3	0
73	1585	84	1331	no growth	n/a	2	14	2 3	vanc cefepime flagyl	0	9	7	0		0	0	0	0	0	0	4	0	0	0	0	0	0	0	0	0	0	0	0	0	0	0	21	260	198	76	3	2.6	0.9	1.2	16.78	42	F	21	8
20	1567	43	674	no growth	n/a	2	15	0	N	0	0	0	0	0	0	0	0	0	0	0	0	0	0	0	0	0	0	0	0	0	0	0	0	0	0	0	15	500	355	71	3	1.3	2.4	0.8	16.87	66	F	17	0
21	1100	38	418	no growth	n/a	2	5	0	N	0	0	0	0	0	0	0	0	0	0	0	0	0	0	0	0	0	0	0	0	0	0	0	0	0	0	0	5	110	0	0	4	1.7	1.2	2.1	16.89	57	M	9	1
85	935	42	393	no growth	n/a	2	4	0	vanc ampicillin	0	4	0	0	0	0	0	7	0	0	0	0	0	0	0	0	0	0	0	0	0	0	0	0	0	0	0	11	820	41	5	4	1.2	2.1	1.5	17.07	51	M	11	4
38	630	73	460	no growth	n/a	2	6	1	unasyn	0	0	0	0	0	0	1	0	0	0	0	0	0	0	0	0	0	0	0	0	0	0	0	0	0	0	0	6	0	0	0	5	1.8	0.6	11.3	17.26	39	F	9	0
26	16000	84	13440	E. coli	S	1	2	0	cipro 500	0	0	0	0	0	0	0	0	0	0	0	2	0	0	0	0	0	0	0	0	0	0	0	0	0	0	0	2	875	438	50	4	1.4	1.5	2.4	17.36	54	M	5	0
58	1000	98	980	strep viridans	not tested	1	4	0	cipro	0	0	0	0	0	0	0	0	0	0	0	5	0	0	0	0	0	0	0	0	0	0	0	0	0	0	0	5	1850	740	40	2	1.5	1.5	2	17.44	52	M	5	0
96	1850	32	592	no growth	n/a	2	2	2	vanc/flagyl/azithro/nafcillin/mero	0	1	6	0	0	0	0	0	6	0	0	0	0	6	0	0	0	0	0	0	0	0	0	0	0	0	0	8	0	0	0	4	1.9	2.2	0.4	17.67	84	M	9	2
88	4100	85	3485	no growth	n/a	1	5	0	flagyl	0	0	7	0	0	0	0	0	0	0	0	0	0	0	0	0	0	0	0	0	0	0	0	0	0	0	0	7	0	0	0	3	1.7	1.2	2.7	17.84	63	M	6	0
81	4400	81	3564	no growth	n/a	2	5	0	N	0	0	0	0	0	0	0	0	0	0	0	0	0	0	0	0	0	0	0	0	0	0	0	0	0	0	0	5	278	145	52	2	1.7	1.1	3.5	17.99	55	M	4	0
3	900	86	774	no growth	n/a	2	5	2	vanc cefepime	0	1	0	0	1	0	0	0	0	0	0	0	0	0	0	0	0	0	0	0	0	0	0	0	0	0	0	4	0	0	0	2	1.9	0.5	2.6	18.00	52	M	4	0
16	825	85	701	no growth	n/a	1	3	0	cipro	0	0	0	0	0	0	0	0	0	0	0	3	0	0	0	0	0	0	0	0	0	0	0	0	0	0	0	3	0	0	0	2	1.3	1.7	2.6	18.03	57	F	3	0
2	3300	50	1650	no growth	n/a	2	5	0	N	0	0	0	0	0	0	0	0	0	0	0	0	0	0	0	0	0	0	0	0	0	0	0	0	0	0	0	5	0	0	0	4	1.7	1	4.7	18.19	59	M	8	0
32	1500	93	1395	no growth	n/a	2	7	2	vanc ciproBID zosyn levo	2	7	0	0	0	0	0	0	0	0	19	2	0	0	0	0	0	0	0	0	0	0	0	0	0	0	0	28	167	127	76	3	1.3	2.2	1.5	18.42	82	M	18	0
51	6570	80	5256	no growth	n/a	1	8	0	flagyl levo	0	0	4	0	0	0	0	0	0	0	2	0	0	0	0	0	0	0	0	0	0	0	0	0	0	0	0	10	4600	2622	57	5	1.6	2.8	0.5	18.90	82	F	9	0
127	2900	88	2552	no growth	n/a	2	5	0	N	0	0	0	0	0	0	0	0	0	0	0	0	0	0	0	0	0	0	0	0	0	0	0	0	0	0	0	5	345	66	19	5	1.4	1.3	5.6	19.19	52	M	4	0
113	610	49	299	E.coli	S	1	3	0	N	0	0	0	0	0	0	0	0	0	0	0	0	0	0	0	0	0	0	0	0	0	0	0	0	0	0	0	3	0	0	0	2	1.6	1.6	2.4	19.47	54	M	3	0
133	1900	91	1729	no growth	n/a	1	1	2	cefepime vanc flagyl mero	0	11	13	0	3	0	0	0	0	10	0	0	0	0	0	0	0	0	0	0	0	0	0	0	0	0	0	15	1000	850	85	5	1.5	1.8	2.2	19.55	66	M	22	9
86	1600	93	1488	no growth	n/a	1	3	0	flagyl vanc ampicillin	0	1	3	0	0	0	0	2	0	0	0	0	0	0	0	0	0	0	0	0	0	0	0	0	0	0	0	6	0	0	0	4	1.6	2	1.5	19.83	51	M	6	2
57	825	69	569	no growth	n/a	2	5	0	ceftaz	0	0	0	0	0	0	0	0	0	0	0	0	0	0	2	0	0	0	0	0	0	0	0	0	0	0	0	5	167	43	26	2	1.5	2.3	1.3	19.90	53	M	6	0
117	12375	99	12251	no growth	n/a	2	7	0	cipro 500	0	0	0	0	0	0	0	0	0	0	0	2	0	0	0	0	0	0	0	0	0	0	0	0	0	0	0	8	2100	525	25	2	1.5	1.1	9.2	20.24	36	M	7	0
123	4500	78	3510	no growth	n/a	2	5	1	mero ertapenem	0	0	0	0	0	0	0	0	0	3	0	0	0	0	0	0	2	0	0	0	0	0	0	0	0	0	0	5	450	135	30	1	1.4	2.4	1.6	20.32	64	M	5	0
56	650	63	410	no growth	n/a	2	4	0	vanc ceftaz flagyl	0	9	5	0	0	0	0	0	0	0	0	0	0	0	9	0	0	0	0	0	0	0	0	0	0	0	0	13	79	13	17	2	1.3	2.5	1.8	20.33	53	M	11	0
104	14500	25	3625	no growth	n/a	1	6	1	zosyn mero ceftaz vanc	3	5	0	0	0	0	0	0	0	4	0	0	0	0	1	0	0	0	0	0	0	0	0	0	0	0	0	7	25	7	28	4	1.7	1.3	4.3	20.37	77	M	6	0
17	4600	83	3818	no growth	n/a	1	7	0	cefe vanc	0	7	0	0	5	0	0	0	0	0	0	0	0	0	0	0	0	0	0	0	0	0	0	0	0	0	0	10	0	0	0	3	1.9	1.5	2.2	20.45	65	M	14	6
108	785	76	597	no growth	n/a	2	5	0	vanc	0	1	0	0	0	0	0	0	0	0	0	0	0	0	0	0	0	0	0	0	0	0	0	0	0	0	0	7	0	0	0	1	1.4	1.6	4.8	20.60	82	M	6	0
47	980	80	784	no growth	n/a	1	5	0	cipro	0	0	0	0	0	0	0	0	0	0	0	3	0	0	0	0	0	0	0	0	0	0	0	0	0	0	0	7	100	51	51	2	1.9	1.1	5.3	20.80	54	M	7	0
75	655	60	393	no growth	n/a	2	3	0	N	0	0	0	0	0	0	0	0	0	0	0	0	0	0	0	0	0	0	0	0	0	0	0	0	0	0	0	3	0	0	0	4	2.7	1.2	3.9	24.41	54	M	5	0
76	2889	89	2571	no growth	n/a	1	5	0	N	0	0	0	0	0	0	0	0	0	0	0	0	0	0	0	0	0	0	0	0	0	0	0	0	0	0	0	5	700	161	23	5	2.4	0.9	14.7	25.36	54	M	7	0
77	1815	54	980	no growth	n/a	1	1	0	vanc/zosyn/flagyl/cipro	1	1	1	0	0	0	0	0	0	0	0	1	0	0	0	0	0	0	0	0	0	0	0	0	0	0	0	3	0	0	0	1	2.6	1	2.2	20.08	48	M	2	2
78	2550	82	2091	no growth	n/a	2	5	0	N	0	0	0	0	0	0	0	0	0	0	0	0	0	0	0	0	0	0	0	0	0	0	0	0	0	0	0	5	80	7	9	4	1.8	0.8	12.4	20.36	57	F	4	1
52	2300	83	1909	no growth	n/a	1	4	2	vanc	0	4	0	0	0	0	0	0	0	0	0	0	0	0	0	0	0	0	0	0	0	0	0	0	0	0	0	4	0	0	0	4	2.3	0.7	10	21.02	38	M	5	0
124	2100	53	1113	no growth	n/a	1	4	0	vanc zosyn cefepime	1	6	0	0	3	0	0	0	0	0	0	0	0	0	0	0	0	0	0	0	0	0	0	0	0	0	0	7	278	53	19	1	1.7	1.2	6.3	21.05	49	M	9	2
60	1475	80	1180	no growth	n/a	1	5	0	cipro 500	0	0	0	0	0	0	0	0	0	0	0	2	0	0	0	0	0	0	0	0	0	0	0	0	0	0	0	9	0	0	0	2	2.3	1.1	3.5	21.38	54	M	9	0
69	825	56	462	no growth	n/a	2	6	0	N	0	0	0	0	0	0	0	0	0	0	0	0	0	0	0	0	0	0	0	0	0	0	0	0	0	0	0	6	440	48	11	2	1.8	1.4	4.1	21.54	53	M	9	6
105	1444	46	664	listeria	not tested	1	7	0	flagyl ampicillin	0	0	7	0	0	0	0	6	0	0	0	0	0	0	0	0	0	0	0	0	0	0	0	0	0	0	0	7	0	0	0	5	1.3	3.3	1.3	21.76	86	M	8	0
4	900	81	729	no growth	n/a	2	5	0	N	0	0	0	0	0	0	0	0	0	0	0	0	0	0	0	0	0	0	0	0	0	0	0	0	0	0	0	5	0	0	0	2	1.8	1.5	3.8	21.91	65	M	9	0
34	2133	90	1920	E. coli	S	1	8	1	fluc caspofungin vanc zosyn	3	3	0	0	0	0	0	0	0	0	0	0	0	0	0	0	0	0	1	0	0	11	0	0	0	0	0	15	115	38	33	4	1.4	1.2	14.5	22.02	59	M	16	3
41	4190	71	2975	no growth	n/a	2	6	0	levo	0	0	0	0	0	0	0	0	0	0	2	0	0	0	0	0	0	0	0	0	0	0	0	0	0	0	0	6	700	196	28	1	2.7	0.6	12.7	22.24	52	F	5	0
91	1000	59	590	no growth	n/a	2	5	0	N	0	0	0	0	0	0	0	0	0	0	0	0	0	0	0	0	0	0	0	0	0	0	0	0	0	0	0	5	0	0	0	2	1.5	2.4	2.3	22.47	58	M	5	0
53	2925	92	2691	no growth	n/a	1	5	0	N	0	0	0	0	0	0	0	0	0	0	0	0	0	0	0	0	0	0	0	0	0	0	0	0	0	0	0	5	0	0	0	3	1.8	3.3	0.6	22.48	77	F	4	2
42	1585	87	1379	strep viridans	not tested	2	4	0	N	0	0	0	0	0	0	0	0	0	0	0	0	0	0	0	0	0	0	0	0	0	0	0	0	0	0	0	4	506	314	62	5	2.3	1.4	2.7	22.70	80	F	4	0
61	1400	78	1092	no growth	n/a	1	5	0	levo flagyl vanc	0	8	3	0	0	0	0	0	0	0	5	0	0	0	0	0	0	0	0	0	0	0	0	0	0	0	0	14	300	177	59	1	2.8	0.6	13.6	22.91	44	M	12	1
93	5075	54	2741	strep viridans	not tested	1	4	2	vanc flagyl	0	4	1	0	0	0	0	0	0	0	0	0	0	0	0	0	0	0	0	0	0	0	0	0	0	0	0	18	138	32	23	1	2	1.6	3.1	22.94	55	M	18	4
31	922	61	562	no growth	n/a	2	10	2	vanc levo flagyl	0	19	9	0	0	0	0	0	0	0	20	0	0	0	0	0	0	0	0	0	0	0	0	0	0	0	0	23	675	358	53	1	2.1	1.3	4.6	22.99	50	F	24	0
119	4325	56	2422	enterococcus	not tested	2	4	3	vanc levo	0	15	0	0	0	0	0	0	0	0	14	0	0	0	0	0	0	0	0	0	0	0	0	0	0	0	0	18	970	262	27	2	1.8	1.8	3.3	23.12	51	M	17	0
25	3025	81	2450	no growth	n/a	2	14	0	flagyl	0	0	9	0	0	0	0	0	0	0	0	0	0	0	0	0	0	0	0	0	0	0	0	0	0	0	0	9	0	0	0	2	1.5	1.7	7	23.37	59	M	8	5
46	500	50	250	no growth	n/a	2	21	3	unasyn vanc clinda ceftaz cefepime	0	22	0	0	3	0	1	0	0	0	0	0	0	0	2	0	0	0	0	0	0	0	0	0	3	0	0	22	230	23	10	2	3	1.7	1	23.78	68	M	25	4
35	645	39	252	no growth	n/a	2	10	0	N	0	0	0	0	0	0	0	0	0	0	0	0	0	0	0	0	0	0	0	0	0	0	0	0	0	0	0	10	0	0	0	1	1.6	1.1	19.6	23.82	54	M	25	2
114	5500	92	5060	no growth	n/a	2	6	0	zosyn levo flagyl cipro	3	0	23	0	0	0	0	0	0	0	26	2	0	0	0	0	0	0	0	0	0	0	0	0	0	0	0	29	675	567	84	1	2.5	0.8	11.7	23.82	48	M	29	0
65	2050	23	472	no growth	n/a	2	5	0	cipro	0	0	0	0	0	0	0	0	0	0	0	2	0	0	0	0	0	0	0	0	0	0	0	0	0	0	0	9	0	0	0	2	2.7	1.2	3.8	24.32	53	M	7	0
120	825	70	578	no growth	n/a	2	3	0	aztreonam clinda	0	0	0	0	0	0	0	0	0	0	0	0	0	0	0	0	0	0	0	0	0	0	0	2	6	0	0	7	0	0	0	2	2.7	1.2	3.8	24.32	62	F	17	0
11	1778	45	800	MRSA	not tested	2	4	0	cipro vanc	0	13	0	0	0	0	0	0	0	0	0	14	0	0	0	0	0	0	0	0	0	0	0	0	0	0	0	16	380	144	38	1	1.9	1.2	11.4	24.53	46	F	34	0
112	20860	78	16271	no growth	n/a	2	1	0	vanc zosyn flagyl	17	12	6	0	0	0	0	0	0	0	0	0	0	0	0	0	0	0	0	0	0	0	0	0	0	0	0	17	0	0	0	1	2.9	1.1	4.1	24.57	66	M	17	8
83	3475	87	3023	no growth	n/a	1	3	2	vanc unasyn flagyl ceftaz zosyn	5	7	4	0	0	0	3	0	0	0	0	0	0	0	1	0	0	0	0	0	0	0	0	0	0	0	0	3	0	0	0	4	1.9	1.4	8.6	24.94	69	M	8	8
126	4900	87	4263	no growth	n/a	2	10	0	vanc flagyl	0	5	3	0	0	0	0	0	0	0	0	0	0	0	0	0	0	0	0	0	0	0	0	0	0	0	0	12	85	4	5	4	1.9	1.4	8.7	24.99	42	M	11	2
45	1070	86	920	no growth	n/a	2	6	0	N	0	0	0	0	0	0	0	0	0	0	0	0	0	0	0	0	0	0	0	0	0	0	0	0	0	0	0	6	425	98	23	2	1.6	4.5	0.8	25.21	52	F	6	0
62	6900	82	5658	no growth	n/a	1	5	0	N	0	0	0	0	0	0	0	0	0	0	0	0	0	0	0	0	0	0	0	0	0	0	0	0	0	0	0	5	0	0	0	1	1.8	1.5	11.3	26.03	62	F	9	0
106	885	70	620	no growth	n/a	1	15	0	vanc cefepime levo	0	7	0	0	3	0	0	0	0	0	1	0	0	0	0	0	0	0	0	0	0	0	0	0	0	0	0	40	500	370	74	4	1.8	2.6	2.9	26.15	55	M	43	19
84	10275	95	9761	ecoli	R	2	1	2	azithro vanc mero	0	8	0	0	0	0	0	0	1	9	0	0	0	0	0	0	0	0	0	0	0	0	0	0	0	0	0	12	11225	9429	84	1	1.7	1.4	16.5	26.16	56	M	8	1
97	900	51	459	no growth	n/a	2	4	0	cefepime vanc	0	1	0	0	1	0	0	0	0	0	0	0	0	0	0	0	0	0	0	0	0	0	0	0	0	0	0	4	0	0	0	4	1.2	3.6	4.6	26.47	59	M	4	4
129	12550	90	11295	no growth	n/a	2	15	2	vanc zosyn cefazolin	6	4	0	0	0	0	0	0	0	0	0	0	0	0	0	0	0	0	0	0	0	0	0	0	0	0	3	51	475	342	72	5	1.6	4.4	1.2	26.53	30	M	52	9
39	2000	57	1140	no growth	n/a	2	6	0	vanc flagyl cipro 500	0	2	2	0	0	0	0	0	0	0	0	3	0	0	0	0	0	0	0	0	0	0	0	0	0	0	0	8	50	15	29	4	2	2.1	4.4	26.86	49	M	7	2
128	6950	83	5769	no growth	n/a	2	2	0	vanc cefepime levo flagyl	0	11	4	0	7	0	0	0	0	0	43	0	0	0	0	0	0	0	0	0	0	0	0	0	0	0	0	43	75	17	23	2	2	1.6	9	26.97	57	F	43	13
30	425	77	327	no growth	n/a	2	7	0	levo flagyl	0	0	15	0	0	0	0	0	0	0	2	0	0	0	0	0	0	0	0	0	0	0	0	0	0	0	0	15	495	282	57	1	2.6	2.2	1.9	27.07	39	M	19	0
23	3200	83	2656	no growth	n/a	2	15	0	vanc levo	0	2	0	0	0	0	0	0	0	0	3	0	0	0	0	0	0	0	0	0	0	0	0	0	0	0	0	19	250	40	16	1	1.7	1.3	26.1	27.18	41	M	18	0
48	1850	86	1591	E.coli	S	2	8	0	zosyn vanc	23	10	0	0	0	0	0	0	0	0	0	0	0	0	0	0	0	0	0	0	0	0	0	0	0	0	0	23	625	331	53	2	2.7	1.5	4.7	27.25	57	M	23	2
71	760	64	486	no growth	n/a	2	4	0	zosyn vanc	9	9	0	0	0	0	0	0	0	0	0	0	0	0	0	0	0	0	0	0	0	0	0	0	0	0	0	9	265	127	48	2	2.2	1.9	5.8	28.02	67	F	36	11
125	1175	61	717	no growth	n/a	2	6	1 2	moxiflox vanc zosyn flagyl fluc	4	21	113	0	0	0	0	0	0	0	0	0	0	0	0	0	0	0	6	0	0	0	0	0	0	2	0	113	250	78	31	2	2.3	1.6	7.9	28.04	43	F	119	48
70	6600	82	5412	no growth	n/a	2	5	0	vanc	0	2	0	0	0	0	0	0	0	0	0	0	0	0	0	0	0	0	0	0	0	0	0	0	0	0	0	5	0	0	0	2	2.5	1.4	10.5	28.77	54	M	4	0
64	1900	80	1520	no growth	n/a	2	15	2	flagyl vanc levo mero	0	12	6	0	0	0	0	0	0	1	6	0	0	0	0	0	0	0	0	0	0	0	0	0	0	0	0	31	130	40	31	1	3	1	15.9	29.16	38	M	40	16
111	400	83	332	E.coli	S	2	2	0	vanc zosyn cefepime	1	2	0	0	1	0	0	0	0	0	0	0	0	0	0	0	0	0	0	0	0	0	0	0	0	0	0	3	0	0	0	4	2.1	2.2	6.3	29.21	61	M	4	4
109	2195	12	263	no growth	n/a	1	6	0	azithro flagyl vanc zosyn	2	2	7	0	0	0	0	0	4	0	0	0	0	0	0	0	0	0	0	0	0	0	0	0	0	0	0	7	140	17	12	1	1.7	1.7	24.8	29.56	45	M	8	8
79	8050	86	6923	MRSA	not tested	1	1	1	Flagyl Linezolid fluc	0	0	10	9	0	0	0	0	0	0	0	0	0	0	0	0	0	0	10	0	0	0	0	0	0	0	0	10	0	0	0	5	1.7	1.5	34.2	29.58	66	M	123	21
135	785	67	526	no growth	n/a	2	5	0	vanc flagyl	0	1	1	0	0	0	0	0	0	0	0	0	0	0	0	0	0	0	0	0	0	0	0	0	0	0	0	4	0	0	0	3	2.3	2.2	5.5	29.72	72	M	12	0
103	4250	58	2465	E. coli	R	1	1	0	invanz mero vanc dapto	0	2	0	0	0	0	0	0	0	10	0	0	0	0	0	0	2	7	0	0	0	0	0	0	0	0	0	27	94	3	3	1	2.3	2.7	3.5	29.97	55	M	25	0
122	370	84	311	no growth	n/a	2	5	0	N	0	0	0	0	0	0	0	0	0	0	0	0	0	0	0	0	0	0	0	0	0	0	0	0	0	0	0	5	0	0	0	2	1.9	1.6	26.6	30.49	52	M	6	0
49	950	32	304	no growth	n/a	1	3	0	vanc nafcillin zosyn flagyl levo	1	5	1	0	0	0	0	0	0	0	1	0	0	2	0	0	0	0	0	0	0	0	0	0	0	0	0	8	0	0	0	4	3.1	1.2	15.3	31.13	54	M	7	0
27	725	91	660	no growth	n/a	2	14	1	vanc flagyl unasyn fluc levo cipro zosyn amox	4	9	4	0	0	0	37	0	0	0	2	2	0	0	0	0	0	0	37	6	0	0	0	0	0	0	0	47	0	0	0	4	3.4	1.8	5.1	31.89	56	M	47	16
12	2000	65	1300	no growth	n/a	1	7	0	vanc	0	8	0	0	0	0	0	0	0	0	0	0	0	0	0	0	0	0	0	0	0	0	0	0	0	0	0	8	2250	1665	74	2	2.1	2	19.1	32.49	67	M	7	1
131	1000	25	250	no growth	n/a	1	5	0	zosyn	2	0	0	0	0	0	0	0	0	0	0	0	0	0	0	0	0	0	0	0	0	0	0	0	0	0	0	9	190	46	24	5	2.3	4.5	2	32.74	67	M	25	1
118	22700	85	19295	no growth	n/a	1	5	0	vanc zosyn mica dapto	18	15	0	0	0	0	0	0	0	0	0	0	0	0	0	0	0	5	0	0	0	0	1	0	0	0	0	39	133	76	57	2	2.4	1.5	43.1	34.31	55	M	39	28
89	3800	70	2660	no growth	n/a	1	3	0	flagyl vanc	0	3	4	0	0	0	0	0	0	0	0	0	0	0	0	0	0	0	0	0	0	0	0	0	0	0	0	4	0	0	0	1	2	3	13.5	34.52	44	M	4	4
15	5250	95	4988	klebsiella	S	2	1	0	vanc/zosyn/cipro	8	8	0	0	0	0	0	0	0	0	0	5	0	0	0	0	0	0	0	0	0	0	0	0	0	0	0	12	250	148	59	2	2.9	2.3	9.1	34.64	51	M	12	3
36	445	63	280	no growth	n/a	1	4	0	levo	0	0	0	0	0	0	0	0	0	0	3	0	0	0	0	0	0	0	0	0	0	0	0	0	0	0	0	6	0	0	0	4	2.3	2.9	17.6	36.76	49	M	5	0
72	336	81	272	no growth	n/a	1	14	2	cefepime clinda flagyl vanc	0	5	11	0	14	0	0	0	0	0	0	0	0	0	0	0	0	0	0	0	0	0	0	0	2	0	0	14	867	806	93	4	1.7	3.9	24.2	37.41	41	F	18	13
132	1325	90	1193	no growth	n/a	2	4	2	vanc zosyn	9	9	0	0	0	0	0	0	0	0	0	0	0	0	0	0	0	0	0	0	0	0	0	0	0	0	0	13	5250	3780	72	1	2.3	2.4	40.6	38.11	53	F	13	10
92	2000	32	640	no growth	n/a	2	2	0	vanc/cefe/flagyl	0	3	3	0	3	0	0	0	0	0	0	0	0	0	0	0	0	0	0	0	0	0	0	0	0	0	0	8	0	0	0	2	2.8	4.1	6.2	38.33	59	M	18	4
134	11500	93	10695	staph aureus	not tested	1	1	0	vanc zosyn nafcillin	4	3	0	0	0	0	0	0	0	0	0	0	0	4	0	0	0	0	0	0	0	0	0	0	0	0	0	7	0	0	0	4	4.3	4.2	14.5	40.00	49	M	7	6
99	7450	88	6556	E. coli	S	2	5	2	ceftaz vanc	0	2	0	0	0	0	0	0	0	0	0	0	0	0	2	0	0	0	0	0	0	0	0	0	0	0	0	7	667	440	66	1	5.7	5.4	4.2	40.00	63	M	6	6
10	975	41	400	no growth	n/a	2	5	0	N	0	0	0	0	0	0	0	0	0	0	0	0	0	0	0	0	0	0	0	0	0	0	0	0	0	0	0	5	0	0	0	4	6.1	4.3	11.2	40.00	65	M	5	0
[truncated: 18 more columns]
