# Supplementary material for: The need for antibiotic stewardship and treatment standardization in the care of cirrhotic patients with spontaneous bacterial peritonitis – a retrospective cohort study examining the effect of ceftriaxone dosing
Source: F1000Res. 2014 Jul 14;3:57. Originally published 2014 Feb 14. [Version 2] doi: 10.12688/f1000research.3-57.v2 (PMC4133760; doi:10.12688/f1000research.3-57.v2)
Supplement: Spontaneous bacterial peritonitis outcome and ceftriaxone dosage data — Anonymized outcome data from medical records of patients treated with ceftriaxone for spontaneous bacterial peritonitis at the Beth Israel Deaconess Medical Center, Boston, USA, between January 2003 and December 2011. Exclusion criteria from dataset were: <250 neutrophils in ascites, prior liver transplant, evidence of intra-abdominal source of infection (abscess, perforation, recent (within 2 weeks) intra-abdominal surgery), peritoneal dialysis and documentation of a secondary infection (urinary tract infection, pneumonia, blood stream infection, cellulitis, meningitis) for which ceftriaxone was started prior to peritoneal fluid collection. [file f1000research-3-4910-s0000.tgz › Variable_key.csv]

ID	Identification
ascites_WBC	Ascites White blood cell Count (n)
PMN%	Ascites neutrophil %
PMN #	Ascites neutrophil count (n)
Culture	ascites culture result
Ceft_sens	Ceftriaxone sensitive (y/n)
Ceft_dose	Ceftriaxone Dose (grams)
Ceft_days	Ceftriaxone-Days (n)
Other_Abx_source	Other infection treated with antibiotics (0 = none 1 = UTI 2 = pneumonia)
Other_Abx	Other antibiotics (name)
Zosyn_inpt	Zosyn-days (n)
Vanc_inpt	Vancomycin-days (n)
Flagyl_inpt	Flagyl-days (n)
Linezolid_inpt	Linezolid-days (n)
Cefepime_inpt	Cefepime-days (n)
Cefotaxime_inpt	Cefotaxime-days (n)
Unasyn_inpt	Unasyn-days (n)
Ampicillin_inpt	Ampicillin-days (n)
Azithro_inpt	Azithromycin-days (n)
Mero_inpt	Meropenem-days (n)
Levofloxacin_inpt	Levofloxacin-days (n)
Cipro_inpt	Ciprofloxacin-days (n)
Bactrim_inpt	Bactrim-days (n)
Nafcillin_inpt	Nafcillin-days (n)
Ceftaz_inpt	Ceftazadime-days (n)
Gent_inpt	Gentamicin-days (n)
Invanz_inpt	Invanz-days (n)
Dapto_inpt	Daptomycin-days (n)
Fluc_inpt	Fluconazole-days (n)
Amoxicillin_inpt	Amoxacillin-days (n)
Clarithro_inpt	Clarithromycin-days (n)
Caspafungin_inpt	Caspofungin-days (n)
Micafungin_inpt	Micafungin-days (n)
Aztreonam_inpt	Aztreonam-days (n)
Clinda_inpt	Clindamycin-days (n)
Moxifloxacin_inpt	Moxifloxacin-days (n)
Cefazolin_inpt	Cefazolin-days (n)
inpt_Abx_days	Total antibiotic-days (n)
Repeat_WBC	Repeat ascites White blood cell Count - if done (n)
Repeat_PMN#	Repeat ascites neutrophil count - if done (n)
Repeat_PMN%	Repeat ascites neutrophil % - if done (%)
Etiology	Etiology of liver disease (Alcohol = 1 2= viral hepatitis 3=nonalcoholic steatohepatitis 4= Viral hepatitis and alcohol 5=other)
INR	International Normalized Ratio
Creatinine	Creatinine (mg/dL)
Bili	Total Bilirubin (mg/dL)
MELD	Model for Endstage Liver Disease Score
age	Age (years)
Gender	Gender (F/M)
LOS	Length of stay (days)
icu_day	Intensive Care Unit-days (n)
readmit	30 day readmission (1/0)
Cipro_MAH	Prophylactic Ciproflaxacin (1/0)
Bactrim_MAH	Prophylactic Bactrim (1/0)
tacrolimus	Tacrolimus use (1/0)
MMF	Mycophenalate Mofetil (1/0)
norepinephrine	Norepinephrine during hospitalization (1/0)
phenylephrine	Phenylephrine during hospitalization (1/0)
albumin	Intravenous albumin during hospitalization (1/0)
dialysis	Hemodialysis during hospitalization (1/0)
30dayreadmit	Readmission within 30 days after discharge (1/0)
Max_Cr_index	Maximum Creatine during admission (mg/dL)
Cr_dc	Discharge creatinine (mg/dL)
HD	Initate hemodilaysis after admission (1/0)
Time_HD	Time to hemodialylsis (days)
Time_transplant	Time to transplant (days)
Death	Death during follow up period (y/n)
Length_FUP	Length of follow up (days)
Time_Death	Time to death during follow up (days)
